# Supplementary material for: Rhizobium Soaking Promoted Maize Growth by Altering Rhizosphere Microbiomes and Associated Functional Genes
Source: Microorganisms. 2023 Jun 25;11(7):1654. doi: 10.3390/microorganisms11071654 (PMC10383385; doi:10.3390/microorganisms11071654)
Supplement: Supplementary file 1 [file microorganisms-11-01654-s001.zip]

Archive with 1 entries (1 files):
- microorganisms-2439488-supplementary.pdf
